# Supplementary material for: Temporal and Geographical Patterns of Pacific Arboviral Vectors on Ebeye, Republic of the Marshall Islands: Insights from a Longitudinal Entomological Study
Source: Pathogens. 2026 Jan 7;15(1):60. doi: 10.3390/pathogens15010060 (PMC12845111; doi:10.3390/pathogens15010060)
Supplement: Supplementary file 1 [file pathogens-15-00060-s001.zip]

Archive with 1 entries (1 files):
- pathogens-4028840-supplementary.pdf
